# Supplementary material for: Atrial Fibrillation and Dementia: Epidemiological Insights on an Undervalued Association
Source: Medicina (Kaunas). 2022 Mar 1;58(3):361. doi: 10.3390/medicina58030361 (PMC8955523; doi:10.3390/medicina58030361)
Supplement: Supplementary file 1 [file medicina-58-00361-s001.zip]

Archive with 1 entries (1 files):
- medicina-1566897-supplementary.pdf
